# Supplementary material for: Hybrid SMART spheroids to enhance stem cell therapy for CNS injuries
Source: Sci Adv. 2021 Sep 29;7(40):eabj2281. doi: 10.1126/sciadv.abj2281 (PMC8480929; doi:10.1126/sciadv.abj2281)
Supplement: Supplementary file 2 — Movie S1 [file sciadv.abj2281_movie_s1.zip]

Archive with 1 entries (1 files):
- sciadv.abj2281_Movie_S1.mp4
